# Supplementary material for: A Non-Rogue Mutant Line Induced by ENU Mutagenesis in Paramutated Rogue Peas (Pisum sativum L.) Is Still Sensitive to the Rogue Paramutation
Source: Genes (Basel). 2021 Oct 23;12(11):1680. doi: 10.3390/genes12111680 (PMC8623080; doi:10.3390/genes12111680)
Supplement: Supplementary file 1 [file genes-12-01680-s001.zip]

Archive with 1 entries (1 files):
- genes-1379240-supplementary.pdf
